# Supplementary material for: Intratumoral Heterogeneity and Metabolic Cross-Feeding in a Three-Dimensional Breast Cancer Culture: An In Silico Perspective
Source: Int J Mol Sci. 2024 Oct 10;25(20):10894. doi: 10.3390/ijms252010894 (PMC11508025; doi:10.3390/ijms252010894)
Supplement: Supplementary file 1 [file ijms-25-10894-s001.zip]

Archive with 24 entries (23 files):
- Definitions/
- Definitions/chicago2.bst
- Definitions/ijms-logo-eps-converted-to.pdf
- Definitions/ijms-logo.eps
- Definitions/journalnames.tex
- Definitions/logo-ccby-eps-converted-to.pdf
- Definitions/logo-ccby.eps
- Definitions/logo-mdpi-eps-converted-to.pdf
- Definitions/logo-mdpi.eps
- Definitions/logo-orcid.pdf
- Definitions/logo-updates-eps-converted-to.pdf
- Definitions/logo-updates.eps
- Definitions/mdpi.bst
- Definitions/mdpi.cls
- ijms-3192535-Supplementary Materials.aux
- ijms-3192535-Supplementary Materials.log
- ijms-3192535-Supplementary Materials.out
- ijms-3192535-Supplementary Materials.pdf
- ijms-3192535-Supplementary Materials.synctex.gz
- ijms-3192535-Supplementary Materials.tex
- SFigure 1.png
- SFigure 2.png
- SFigure 3.png
- SFigure 4.png
