# Supplementary material for: Intratumoral Heterogeneity and Metabolic Cross-Feeding in a Three-Dimensional Breast Cancer Culture: An In Silico Perspective
Source: Int J Mol Sci. 2024 Oct 10;25(20):10894. doi: 10.3390/ijms252010894 (PMC11508025; doi:10.3390/ijms252010894)
Supplement: Supplementary file 1 [file ijms-25-10894-s001.zip › ijms-3192535-Supplementary Materials.aux]

\relax 
\providecommand*\new@tpo@label[2]{}
\providecommand\hyper@newdestlabel[2]{}
\providecommand\HyperFirstAtBeginDocument{\AtBeginDocument}
\HyperFirstAtBeginDocument{\ifx\hyper@anchor\@undefined
\global\let\oldnewlabel\newlabel
\gdef\newlabel#1#2{\newlabelxx{#1}#2}
\gdef\newlabelxx#1#2#3#4#5#6{\oldnewlabel{#1}{{#2}{#3}}}
\AtEndDocument{\ifx\hyper@anchor\@undefined
\let\newlabel\oldnewlabel
\fi}
\fi}
\global\let\hyper@last\relax 
\gdef\HyperFirstAtBeginDocument#1{#1}
\providecommand\HyField@AuxAddToFields[1]{}
\providecommand\HyField@AuxAddToCoFields[2]{}
\bibstyle{Definitions/mdpi}
\newmarginnote{note.1.1}{{1}{10945661sp}}
\newlabel{sec:Supplementary Files}{{}{1}{}{Doc-Start}{}}
\newlabel{sec:Supplementary Files@cref}{{}{[1][1][]1}}
\@writefile{toc}{\contentsline {section}{\numberline {1}Growing Medium}{1}{section.1}\protected@file@percent }
\@writefile{lot}{\contentsline {table}{\numberline {S1}{\ignorespaces \textbf  {{Culture medium.}} The culture medium used for the reconstructions was based on Leibovitz L-15 Medium (ATCC 30-2008). More information on the {medium can be found at} \url  {https://www.atcc.org/products/30-2008}.\relax }}{1}{table.caption.1}\protected@file@percent }
\providecommand*\caption@xref[2]{\@setref\relax\@undefined{#1}}
\newlabel{TableA1}{{S1}{1}{\textbf {{Culture medium.}} The culture medium used for the reconstructions was based on Leibovitz L-15 Medium (ATCC 30-2008). More information on the {medium can be found at} \url {https://www.atcc.org/products/30-2008}.\relax }{table.caption.1}{}}
\newlabel{TableA1@cref}{{[table][1][1]S1}{[1][1][]1}}
\@writefile{lot}{\contentsline {table}{\numberline {S1}{\ignorespaces {\em  Cont.}\relax }}{2}{table.caption.2}\protected@file@percent }
\newlabel{Suptable1}{{S1}{2}{{\em Cont.}\relax }{table.caption.2}{}}
\newlabel{Suptable1@cref}{{[table][1][1]S1}{[1][1][]2}}
\@writefile{toc}{\contentsline {section}{\numberline {2}Characteristics of the Metabolic Reconstructions}{2}{section.2}\protected@file@percent }
\@writefile{lot}{\contentsline {table}{\numberline {S2}{\ignorespaces \textbf  {{Characteristics of the metabolic reconstructions.}} Included are the count of metabolic reactions within each GEM, as well as the number of metabolites within each of these classified as follows: I---invasive, R---reservoir, and P---proliferative. For more information on each reconstruction, consult the MEMOTE reports.\relax }}{2}{table.caption.3}\protected@file@percent }
\newlabel{Suptable2}{{S2}{2}{\textbf {{Characteristics of the metabolic reconstructions.}} Included are the count of metabolic reactions within each GEM, as well as the number of metabolites within each of these classified as follows: I---invasive, R---reservoir, and P---proliferative. For more information on each reconstruction, consult the MEMOTE reports.\relax }{table.caption.3}{}}
\newlabel{Suptable2@cref}{{[table][2][2]S2}{[1][2][]2}}
\@writefile{toc}{\contentsline {section}{\numberline {3}Output Files of Community Simulation with MICOM}{2}{section.3}\protected@file@percent }
\@writefile{toc}{\contentsline {section}{\numberline {4}Reports of Quality with MEMOTE}{2}{section.4}\protected@file@percent }
\newlabel{secA4}{{4}{2}{Reports of Quality with MEMOTE}{section.4}{}}
\newlabel{secA4@cref}{{[section][4][]4}{[1][2][]2}}
\@writefile{toc}{\contentsline {section}{\numberline {5}Enrichment of Metabolic Pathways with Active Reactions}{3}{section.5}\protected@file@percent }
\@writefile{lof}{\contentsline {figure}{\numberline {S1}{\ignorespaces  \textbf  {{Number of reactions with fluxes per metabolic pathway.}} The size of the spheres corresponds to the number of active reactions within each pathway for the 3 subpopulations. A blank space indicates that the reactions in this case had fluxes equal to zero, a reason for discarding. This behavior differs between days 6 and 19, and it can be deduced that, depending on the day, the metabolism is reconfigured; different metabolic behaviors are observed between the subpopulations depending on the day of the study.\relax }}{3}{figure.caption.4}\protected@file@percent }
\newlabel{Supfig1}{{S1}{3}{\textbf {{Number of reactions with fluxes per metabolic pathway.}} The size of the spheres corresponds to the number of active reactions within each pathway for the 3 subpopulations. A blank space indicates that the reactions in this case had fluxes equal to zero, a reason for discarding. This behavior differs between days 6 and 19, and it can be deduced that, depending on the day, the metabolism is reconfigured; different metabolic behaviors are observed between the subpopulations depending on the day of the study.\relax }{figure.caption.4}{}}
\newlabel{Supfig1@cref}{{[figure][1][5]S1}{[1][2][]3}}
\@writefile{toc}{\contentsline {section}{\numberline {6}Intracellular Reactions with Activity (Reaction Directionality)}{4}{section.6}\protected@file@percent }
\@writefile{lof}{\contentsline {figure}{\numberline {S2}{\ignorespaces  \textbf  {{Enzymes with metabolic activity.}} The metabolic pathways were grouped according to the VMH database (see Section\nobreakspace  {}5) in which each reaction is assigned a subsystem such as (\textbf  {a}) pentose phosphate pathway and (\textbf  {b}) fatty acid oxidation/synthesis. Only reactions with activity in at least one of the three subpopulations were considered for visualization. To represent the directionality, a color identifier was used: the reddish color corresponds to the directionality of the reaction in its classical pathway described in the database, and blue corresponds to a reversal of the directionality of the reaction when observed. The blanks do not exclude the presence of enzymes in the reconstruction; they only reflect whether there was activity. The units of the FBA modeling correspond to the metabolic biotransformation rate (mmol/cell/hour) reflected in the size of the spheres for each reaction.\relax }}{4}{figure.caption.5}\protected@file@percent }
\newlabel{Supfig2}{{S2}{4}{\textbf {{Enzymes with metabolic activity.}} The metabolic pathways were grouped according to the VMH database (see Section~5) in which each reaction is assigned a subsystem such as (\textbf {a}) pentose phosphate pathway and (\textbf {b}) fatty acid oxidation/synthesis. Only reactions with activity in at least one of the three subpopulations were considered for visualization. To represent the directionality, a color identifier was used: the reddish color corresponds to the directionality of the reaction in its classical pathway described in the database, and blue corresponds to a reversal of the directionality of the reaction when observed. The blanks do not exclude the presence of enzymes in the reconstruction; they only reflect whether there was activity. The units of the FBA modeling correspond to the metabolic biotransformation rate (mmol/cell/hour) reflected in the size of the spheres for each reaction.\relax }{figure.caption.5}{}}
\newlabel{Supfig2@cref}{{[figure][2][6]S2}{[1][3][]4}}
\citation{dou}
\@writefile{toc}{\contentsline {section}{\numberline {7}Community Response to Oxygen Gradients}{5}{section.7}\protected@file@percent }
\@writefile{lof}{\contentsline {figure}{\numberline {S3}{\ignorespaces  \textbf  {{Community response to oxygen depletion.}} From right to left, the gradient from normoxia to hypoxia is represented, with oxygen fluxes decreasing, and each of the 16 marked points reflects the behavior of the subpopulations in terms of the consumption or production of a metabolite. Values above zero represent secretion, and those below zero represent consumption. Red lines correspond to invading cells, green lines to reservoirs, and blue lines to proliferative cells. Each point on the X-axis represents a different community simulation or scenario. As this is a deterministic scenario, we do not have any statistics since there are no variations in the repetitions of the simulations. To visualize the behavior of the community with the disposition of the elements of the medium, we selected metabolites that could be used as an energy source on different study days: (\textbf  {a}) pyruvate, (\textbf  {c}) galactose, (\textbf  {e}) L-serine, and (\textbf  {g}) lysine on day six and (\textbf  {b}) pyruvate, (\textbf  {d}) galactose, (\textbf  {f}) L-serine, and (\textbf  {h}) glycine on day 19.\relax }}{5}{figure.caption.6}\protected@file@percent }
\newlabel{Supfig3}{{S3}{5}{\textbf {{Community response to oxygen depletion.}} From right to left, the gradient from normoxia to hypoxia is represented, with oxygen fluxes decreasing, and each of the 16 marked points reflects the behavior of the subpopulations in terms of the consumption or production of a metabolite. Values above zero represent secretion, and those below zero represent consumption. Red lines correspond to invading cells, green lines to reservoirs, and blue lines to proliferative cells. Each point on the X-axis represents a different community simulation or scenario. As this is a deterministic scenario, we do not have any statistics since there are no variations in the repetitions of the simulations. To visualize the behavior of the community with the disposition of the elements of the medium, we selected metabolites that could be used as an energy source on different study days: (\textbf {a}) pyruvate, (\textbf {c}) galactose, (\textbf {e}) L-serine, and (\textbf {g}) lysine on day six and (\textbf {b}) pyruvate, (\textbf {d}) galactose, (\textbf {f}) L-serine, and (\textbf {h}) glycine on day 19.\relax }{figure.caption.6}{}}
\newlabel{Supfig3@cref}{{[figure][3][7]S3}{[1][4][]5}}
\bibcite{dou}{{1}{}{{dou}}{{}}}
\@writefile{toc}{\contentsline {section}{\numberline {8}Doubling Times}{6}{section.8}\protected@file@percent }
\newlabel{secA8}{{8}{6}{Doubling Times}{section.8}{}}
\newlabel{secA8@cref}{{[section][8][]8}{[1][5][]6}}
\@writefile{toc}{\contentsline {section}{\numberline {9}Robustness Tests}{6}{section.9}\protected@file@percent }
\@writefile{lof}{\contentsline {figure}{\numberline {S4}{\ignorespaces  \textbf  {{Response to the addition of external carbon sources in the community.}} (\textbf  {a}) Addition of lactate in the medium vs. KO of lactate transporters. The blue line represents the behavior of the MCF7 community under an oxygen gradient with lactate in the medium. At low levels, the doubling times are close to a standard condition of \nobreakspace  {} 26 h. The opposite is the case with a blockade of lactate transporters, indicated by the orange line. (\textbf  {b}) Addition of AKG in the medium vs. KO of AKG transporters. Doubling times with AKG decrease even more than with lactate, and blocking transport mitigates the effect. Also, in response to the oxygen gradient, there was no effect when AKG was added to the culture medium.\relax }}{6}{figure.caption.7}\protected@file@percent }
\newlabel{Supfig4}{{S4}{6}{\textbf {{Response to the addition of external carbon sources in the community.}} (\textbf {a}) Addition of lactate in the medium vs. KO of lactate transporters. The blue line represents the behavior of the MCF7 community under an oxygen gradient with lactate in the medium. At low levels, the doubling times are close to a standard condition of ~ 26 h. The opposite is the case with a blockade of lactate transporters, indicated by the orange line. (\textbf {b}) Addition of AKG in the medium vs. KO of AKG transporters. Doubling times with AKG decrease even more than with lactate, and blocking transport mitigates the effect. Also, in response to the oxygen gradient, there was no effect when AKG was added to the culture medium.\relax }{figure.caption.7}{}}
\newlabel{Supfig4@cref}{{[figure][4][9]S4}{[1][6][]6}}
\@writefile{toc}{\contentsline {section}{\numberline {10}Reference}{6}{section.10}\protected@file@percent }
\newlabel{LastPage}{{}{6}{}{page.6}{}}
\xdef\lastpage@lastpage{6}
\xdef\lastpage@lastpageHy{6}
\gdef \@abspage@last{6}
