# Supplementary material for: Intratumoral Heterogeneity and Metabolic Cross-Feeding in a Three-Dimensional Breast Cancer Culture: An In Silico Perspective
Source: Int J Mol Sci. 2024 Oct 10;25(20):10894. doi: 10.3390/ijms252010894 (PMC11508025; doi:10.3390/ijms252010894)
Supplement: Supplementary file 1 [file ijms-25-10894-s001.zip › ijms-3192535-Supplementary Materials.log]

This is pdfTeX, Version 3.141592653-2.6-1.40.25 (TeX Live 2023) (preloaded format=pdflatex 2023.12.18)  10 OCT 2024 17:37
entering extended mode
 \write18 enabled.
 %&-line parsing enabled.
**"ijms-3192535-Supplementary Materials.tex"
(./ijms-3192535-Supplementary Materials.tex
LaTeX2e <2022-11-01> patch level 1
L3 programming layer <2023-02-22> (./Definitions/mdpi.cls
Document Class: Definitions/mdpi 27/08/2024 MDPI paper class
(c:/texlive/2023/texmf-dist/tex/latex/base/article.cls
Document Class: article 2022/07/02 v1.4n Standard LaTeX document class
(c:/texlive/2023/texmf-dist/tex/latex/base/size10.clo
File: size10.clo 2022/07/02 v1.4n Standard LaTeX file (size option)
)
\c@part=\count185
\c@section=\count186
\c@subsection=\count187
\c@subsubsection=\count188
\c@paragraph=\count189
\c@subparagraph=\count190
\c@figure=\count191
\c@table=\count192
\abovecaptionskip=\skip48
\belowcaptionskip=\skip49
\bibindent=\dimen140
)
(c:/texlive/2023/texmf-dist/tex/latex/base/fontenc.sty
Package: fontenc 2021/04/29 v2.0v Standard LaTeX package
)
(c:/texlive/2023/texmf-dist/tex/latex/base/inputenc.sty
Package: inputenc 2021/02/14 v1.3d Input encoding file
\inpenc@prehook=\toks16
\inpenc@posthook=\toks17
)
(c:/texlive/2023/texmf-dist/tex/latex/tools/calc.sty
Package: calc 2017/05/25 v4.3 Infix arithmetic (KKT,FJ)
\calc@Acount=\count193
\calc@Bcount=\count194
\calc@Adimen=\dimen141
\calc@Bdimen=\dimen142
\calc@Askip=\skip50
\calc@Bskip=\skip51
LaTeX Info: Redefining \setlength on input line 80.
LaTeX Info: Redefining \addtolength on input line 81.
\calc@Ccount=\count195
\calc@Cskip=\skip52
)
(c:/texlive/2023/texmf-dist/tex/latex/tools/indentfirst.sty
Package: indentfirst 1995/11/23 v1.03 Indent first paragraph (DPC)
)
(c:/texlive/2023/texmf-dist/tex/latex/fancyhdr/fancyhdr.sty
Package: fancyhdr 2022/11/09 v4.1 Extensive control of page headers and footers

\f@nch@headwidth=\skip53
\f@nch@O@elh=\skip54
\f@nch@O@erh=\skip55
\f@nch@O@olh=\skip56
\f@nch@O@orh=\skip57
\f@nch@O@elf=\skip58
\f@nch@O@erf=\skip59
\f@nch@O@olf=\skip60
\f@nch@O@orf=\skip61
)
(c:/texlive/2023/texmf-dist/tex/latex/graphics/graphicx.sty
Package: graphicx 2021/09/16 v1.2d Enhanced LaTeX Graphics (DPC,SPQR)

(c:/texlive/2023/texmf-dist/tex/latex/graphics/keyval.sty
Package: keyval 2022/05/29 v1.15 key=value parser (DPC)
\KV@toks@=\toks18
)
(c:/texlive/2023/texmf-dist/tex/latex/graphics/graphics.sty
Package: graphics 2022/03/10 v1.4e Standard LaTeX Graphics (DPC,SPQR)

(c:/texlive/2023/texmf-dist/tex/latex/graphics/trig.sty
Package: trig 2021/08/11 v1.11 sin cos tan (DPC)
)
(c:/texlive/2023/texmf-dist/tex/latex/graphics-cfg/graphics.cfg
File: graphics.cfg 2016/06/04 v1.11 sample graphics configuration
)
Package graphics Info: Driver file: pdftex.def on input line 107.

(c:/texlive/2023/texmf-dist/tex/latex/graphics-def/pdftex.def
File: pdftex.def 2022/09/22 v1.2b Graphics/color driver for pdftex
))
\Gin@req@height=\dimen143
\Gin@req@width=\dimen144
)
(c:/texlive/2023/texmf-dist/tex/latex/epstopdf-pkg/epstopdf.sty
Package: epstopdf 2020-01-24 v2.11 Conversion with epstopdf on the fly (HO)

(c:/texlive/2023/texmf-dist/tex/generic/infwarerr/infwarerr.sty
Package: infwarerr 2019/12/03 v1.5 Providing info/warning/error messages (HO)
)
(c:/texlive/2023/texmf-dist/tex/latex/grfext/grfext.sty
Package: grfext 2019/12/03 v1.3 Manage graphics extensions (HO)

(c:/texlive/2023/texmf-dist/tex/generic/kvdefinekeys/kvdefinekeys.sty
Package: kvdefinekeys 2019-12-19 v1.6 Define keys (HO)
))
(c:/texlive/2023/texmf-dist/tex/latex/kvoptions/kvoptions.sty
Package: kvoptions 2022-06-15 v3.15 Key value format for package options (HO)

(c:/texlive/2023/texmf-dist/tex/generic/ltxcmds/ltxcmds.sty
Package: ltxcmds 2020-05-10 v1.25 LaTeX kernel commands for general use (HO)
)
(c:/texlive/2023/texmf-dist/tex/latex/kvsetkeys/kvsetkeys.sty
Package: kvsetkeys 2022-10-05 v1.19 Key value parser (HO)
))
(c:/texlive/2023/texmf-dist/tex/generic/pdftexcmds/pdftexcmds.sty
Package: pdftexcmds 2020-06-27 v0.33 Utility functions of pdfTeX for LuaTeX (HO
)

(c:/texlive/2023/texmf-dist/tex/generic/iftex/iftex.sty
Package: iftex 2022/02/03 v1.0f TeX engine tests
)
Package pdftexcmds Info: \pdf@primitive is available.
Package pdftexcmds Info: \pdf@ifprimitive is available.
Package pdftexcmds Info: \pdfdraftmode found.
)
(c:/texlive/2023/texmf-dist/tex/latex/epstopdf-pkg/epstopdf-base.sty
Package: epstopdf-base 2020-01-24 v2.11 Base part for package epstopdf
Package epstopdf-base Info: Redefining graphics rule for `.eps' on input line 4
85.
Package grfext Info: Graphics extension search list:
(grfext)             [.pdf,.png,.jpg,.mps,.jpeg,.jbig2,.jb2,.PDF,.PNG,.JPG,.JPE
G,.JBIG2,.JB2,.eps]
(grfext)             \AppendGraphicsExtensions on input line 504.

(c:/texlive/2023/texmf-dist/tex/latex/latexconfig/epstopdf-sys.cfg
File: epstopdf-sys.cfg 2010/07/13 v1.3 Configuration of (r)epstopdf for TeX Liv
e
)))
(c:/texlive/2023/texmf-dist/tex/latex/lastpage/lastpage.sty
Package: lastpage 2023/03/07 v2.0a lastpage: 2.09 or 2e? (HMM)

(c:/texlive/2023/texmf-dist/tex/latex/lastpage/lastpage2e.sty
Package: lastpage2e 2023/03/07 v2.0a Decide which 2e lastpage version to use (H
MM)

(c:/texlive/2023/texmf-dist/tex/latex/lastpage/lastpagemodern.sty
Package: lastpagemodern 2023-03-07 v2.0a Refers to last page's name (HMM; JPG)
) 
)) (c:/texlive/2023/texmf-dist/tex/latex/base/ifthen.sty
Package: ifthen 2022/04/13 v1.1d Standard LaTeX ifthen package (DPC)
)
(c:/texlive/2023/texmf-dist/tex/latex/float/float.sty
Package: float 2001/11/08 v1.3d Float enhancements (AL)
\c@float@type=\count196
\float@exts=\toks19
\float@box=\box51
\@float@everytoks=\toks20
\@floatcapt=\box52
)
(c:/texlive/2023/texmf-dist/tex/latex/amsmath/amsmath.sty
Package: amsmath 2022/04/08 v2.17n AMS math features
\@mathmargin=\skip62

For additional information on amsmath, use the `?' option.
(c:/texlive/2023/texmf-dist/tex/latex/amsmath/amstext.sty
Package: amstext 2021/08/26 v2.01 AMS text

(c:/texlive/2023/texmf-dist/tex/latex/amsmath/amsgen.sty
File: amsgen.sty 1999/11/30 v2.0 generic functions
\@emptytoks=\toks21
\ex@=\dimen145
))
(c:/texlive/2023/texmf-dist/tex/latex/amsmath/amsbsy.sty
Package: amsbsy 1999/11/29 v1.2d Bold Symbols
\pmbraise@=\dimen146
)
(c:/texlive/2023/texmf-dist/tex/latex/amsmath/amsopn.sty
Package: amsopn 2022/04/08 v2.04 operator names
)
\inf@bad=\count197
LaTeX Info: Redefining \frac on input line 234.
\uproot@=\count198
\leftroot@=\count199
LaTeX Info: Redefining \overline on input line 399.
LaTeX Info: Redefining \colon on input line 410.
\classnum@=\count266
\DOTSCASE@=\count267
LaTeX Info: Redefining \ldots on input line 496.
LaTeX Info: Redefining \dots on input line 499.
LaTeX Info: Redefining \cdots on input line 620.
\Mathstrutbox@=\box53
\strutbox@=\box54
LaTeX Info: Redefining \big on input line 722.
LaTeX Info: Redefining \Big on input line 723.
LaTeX Info: Redefining \bigg on input line 724.
LaTeX Info: Redefining \Bigg on input line 725.
\big@size=\dimen147
LaTeX Font Info:    Redeclaring font encoding OML on input line 743.
LaTeX Font Info:    Redeclaring font encoding OMS on input line 744.
\macc@depth=\count268
LaTeX Info: Redefining \bmod on input line 905.
LaTeX Info: Redefining \pmod on input line 910.
LaTeX Info: Redefining \smash on input line 940.
LaTeX Info: Redefining \relbar on input line 970.
LaTeX Info: Redefining \Relbar on input line 971.
\c@MaxMatrixCols=\count269
\dotsspace@=\muskip16
\c@parentequation=\count270
\dspbrk@lvl=\count271
\tag@help=\toks22
\row@=\count272
\column@=\count273
\maxfields@=\count274
\andhelp@=\toks23
\eqnshift@=\dimen148
\alignsep@=\dimen149
\tagshift@=\dimen150
\tagwidth@=\dimen151
\totwidth@=\dimen152
\lineht@=\dimen153
\@envbody=\toks24
\multlinegap=\skip63
\multlinetaggap=\skip64
\mathdisplay@stack=\toks25
LaTeX Info: Redefining \[ on input line 2953.
LaTeX Info: Redefining \] on input line 2954.
)
(c:/texlive/2023/texmf-dist/tex/latex/amsfonts/amssymb.sty
Package: amssymb 2013/01/14 v3.01 AMS font symbols

(c:/texlive/2023/texmf-dist/tex/latex/amsfonts/amsfonts.sty
Package: amsfonts 2013/01/14 v3.01 Basic AMSFonts support
\symAMSa=\mathgroup4
\symAMSb=\mathgroup5
LaTeX Font Info:    Redeclaring math symbol \hbar on input line 98.
LaTeX Font Info:    Overwriting math alphabet `\mathfrak' in version `bold'
(Font)                  U/euf/m/n --> U/euf/b/n on input line 106.
))
(c:/texlive/2023/texmf-dist/tex/latex/lineno/lineno.sty
Package: lineno 2023/01/19 line numbers on paragraphs v5.1
\linenopenalty=\count275
\output=\toks26
\linenoprevgraf=\count276
\linenumbersep=\dimen154
\linenumberwidth=\dimen155
\c@linenumber=\count277
\c@pagewiselinenumber=\count278
\c@LN@truepage=\count279
\c@internallinenumber=\count280
\c@internallinenumbers=\count281
\quotelinenumbersep=\dimen156
\bframerule=\dimen157
\bframesep=\dimen158
\bframebox=\box55

(c:/texlive/2023/texmf-dist/tex/latex/etoolbox/etoolbox.sty
Package: etoolbox 2020/10/05 v2.5k e-TeX tools for LaTeX (JAW)
\etb@tempcnta=\count282
)
\linenoamsmath@ams@eqpen=\count283
LaTeX Info: Redefining \\ on input line 3131.
)
(c:/texlive/2023/texmf-dist/tex/latex/setspace/setspace.sty
Package: setspace 2022/12/04 v6.7b set line spacing
)
(c:/texlive/2023/texmf-dist/tex/latex/enumitem/enumitem.sty
Package: enumitem 2019/06/20 v3.9 Customized lists
\labelindent=\skip65
\enit@outerparindent=\dimen159
\enit@toks=\toks27
\enit@inbox=\box56
\enit@count@id=\count284
\enitdp@description=\count285
)
(c:/texlive/2023/texmf-dist/tex/latex/psnfss/mathpazo.sty
Package: mathpazo 2020/03/25 PSNFSS-v9.3 Palatino w/ Pazo Math (D.Puga, WaS) 
\symupright=\mathgroup6
)
(c:/texlive/2023/texmf-dist/tex/latex/booktabs/booktabs.sty
Package: booktabs 2020/01/12 v1.61803398 Publication quality tables
\heavyrulewidth=\dimen160
\lightrulewidth=\dimen161
\cmidrulewidth=\dimen162
\belowrulesep=\dimen163
\belowbottomsep=\dimen164
\aboverulesep=\dimen165
\abovetopsep=\dimen166
\cmidrulesep=\dimen167
\cmidrulekern=\dimen168
\defaultaddspace=\dimen169
\@cmidla=\count286
\@cmidlb=\count287
\@aboverulesep=\dimen170
\@belowrulesep=\dimen171
\@thisruleclass=\count288
\@lastruleclass=\count289
\@thisrulewidth=\dimen172
)
(c:/texlive/2023/texmf-dist/tex/latex/titlesec/titlesec.sty
Package: titlesec 2021/07/05 v2.14 Sectioning titles
\ttl@box=\box57
\beforetitleunit=\skip66
\aftertitleunit=\skip67
\ttl@plus=\dimen173
\ttl@minus=\dimen174
\ttl@toksa=\toks28
\titlewidth=\dimen175
\titlewidthlast=\dimen176
\titlewidthfirst=\dimen177
)
(c:/texlive/2023/texmf-dist/tex/latex/tabto-ltx/tabto.sty
Package: tabto 2018/12/28  v 1.4  Another tabbing mechanism
\CurrentLineWidth=\dimen178
\TabPrevPos=\dimen179
)
(c:/texlive/2023/texmf-dist/tex/latex/xcolor/xcolor.sty
Package: xcolor 2022/06/12 v2.14 LaTeX color extensions (UK)

(c:/texlive/2023/texmf-dist/tex/latex/graphics-cfg/color.cfg
File: color.cfg 2016/01/02 v1.6 sample color configuration
)
Package xcolor Info: Driver file: pdftex.def on input line 227.

(c:/texlive/2023/texmf-dist/tex/latex/graphics/mathcolor.ltx)
Package xcolor Info: Model `cmy' substituted by `cmy0' on input line 1353.
Package xcolor Info: Model `hsb' substituted by `rgb' on input line 1357.
Package xcolor Info: Model `RGB' extended on input line 1369.
Package xcolor Info: Model `HTML' substituted by `rgb' on input line 1371.
Package xcolor Info: Model `Hsb' substituted by `hsb' on input line 1372.
Package xcolor Info: Model `tHsb' substituted by `hsb' on input line 1373.
Package xcolor Info: Model `HSB' substituted by `hsb' on input line 1374.
Package xcolor Info: Model `Gray' substituted by `gray' on input line 1375.
Package xcolor Info: Model `wave' substituted by `hsb' on input line 1376.
)
(c:/texlive/2023/texmf-dist/tex/latex/colortbl/colortbl.sty
Package: colortbl 2022/06/20 v1.0f Color table columns (DPC)

(c:/texlive/2023/texmf-dist/tex/latex/tools/array.sty
Package: array 2022/09/04 v2.5g Tabular extension package (FMi)
\col@sep=\dimen180
\ar@mcellbox=\box58
\extrarowheight=\dimen181
\NC@list=\toks29
\extratabsurround=\skip68
\backup@length=\skip69
\ar@cellbox=\box59
)
\everycr=\toks30
\minrowclearance=\skip70
\rownum=\count290
)
(c:/texlive/2023/texmf-dist/tex/generic/soul/soul.sty
Package: soul 2023-02-18 v3.0 Permit use of UTF-8 characters in soul (HO)

(c:/texlive/2023/texmf-dist/tex/generic/soul/soul-ori.sty
Package: soul-ori 2023-02-18 v3.0 letterspacing/underlining (mf)
\SOUL@word=\toks31
\SOUL@lasttoken=\toks32
\SOUL@syllable=\toks33
\SOUL@cmds=\toks34
\SOUL@buffer=\toks35
\SOUL@token=\toks36
\SOUL@syllgoal=\dimen182
\SOUL@syllwidth=\dimen183
\SOUL@charkern=\dimen184
\SOUL@hyphkern=\dimen185
\SOUL@dimen=\dimen186
\SOUL@dimeni=\dimen187
\SOUL@minus=\count291
\SOUL@comma=\count292
\SOUL@apo=\count293
\SOUL@grave=\count294
\SOUL@spaceskip=\skip71
\SOUL@ttwidth=\dimen188
\SOUL@uldp=\dimen189
\SOUL@ulht=\dimen190
)
(c:/texlive/2023/texmf-dist/tex/generic/etexcmds/etexcmds.sty
Package: etexcmds 2019/12/15 v1.7 Avoid name clashes with e-TeX commands (HO)
))
(c:/texlive/2023/texmf-dist/tex/latex/multirow/multirow.sty
Package: multirow 2021/03/15 v2.8 Span multiple rows of a table
\multirow@colwidth=\skip72
\multirow@cntb=\count295
\multirow@dima=\skip73
\bigstrutjot=\dimen191
)
(c:/texlive/2023/texmf-dist/tex/latex/microtype/microtype.sty
Package: microtype 2023/03/13 v3.1a Micro-typographical refinements (RS)
\MT@toks=\toks37
\MT@tempbox=\box60
\MT@count=\count296
LaTeX Info: Redefining \noprotrusionifhmode on input line 1059.
LaTeX Info: Redefining \leftprotrusion on input line 1060.
\MT@prot@toks=\toks38
LaTeX Info: Redefining \rightprotrusion on input line 1078.
LaTeX Info: Redefining \textls on input line 1368.
\MT@outer@kern=\dimen192
LaTeX Info: Redefining \textmicrotypecontext on input line 1988.
\MT@listname@count=\count297

(c:/texlive/2023/texmf-dist/tex/latex/microtype/microtype-pdftex.def
File: microtype-pdftex.def 2023/03/13 v3.1a Definitions specific to pdftex (RS)

LaTeX Info: Redefining \lsstyle on input line 902.
LaTeX Info: Redefining \lslig on input line 902.
\MT@outer@space=\skip74
)
Package microtype Info: Loading configuration file microtype.cfg.

(c:/texlive/2023/texmf-dist/tex/latex/microtype/microtype.cfg
File: microtype.cfg 2023/03/13 v3.1a microtype main configuration file (RS)
))
(c:/texlive/2023/texmf-dist/tex/latex/pgf/frontendlayer/tikz.sty
(c:/texlive/2023/texmf-dist/tex/latex/pgf/basiclayer/pgf.sty
(c:/texlive/2023/texmf-dist/tex/latex/pgf/utilities/pgfrcs.sty
(c:/texlive/2023/texmf-dist/tex/generic/pgf/utilities/pgfutil-common.tex
\pgfutil@everybye=\toks39
\pgfutil@tempdima=\dimen193
\pgfutil@tempdimb=\dimen194
)
(c:/texlive/2023/texmf-dist/tex/generic/pgf/utilities/pgfutil-latex.def
\pgfutil@abb=\box61
)
(c:/texlive/2023/texmf-dist/tex/generic/pgf/utilities/pgfrcs.code.tex
(c:/texlive/2023/texmf-dist/tex/generic/pgf/pgf.revision.tex)
Package: pgfrcs 2023-01-15 v3.1.10 (3.1.10)
))
Package: pgf 2023-01-15 v3.1.10 (3.1.10)

(c:/texlive/2023/texmf-dist/tex/latex/pgf/basiclayer/pgfcore.sty
(c:/texlive/2023/texmf-dist/tex/latex/pgf/systemlayer/pgfsys.sty
(c:/texlive/2023/texmf-dist/tex/generic/pgf/systemlayer/pgfsys.code.tex
Package: pgfsys 2023-01-15 v3.1.10 (3.1.10)

(c:/texlive/2023/texmf-dist/tex/generic/pgf/utilities/pgfkeys.code.tex
\pgfkeys@pathtoks=\toks40
\pgfkeys@temptoks=\toks41

(c:/texlive/2023/texmf-dist/tex/generic/pgf/utilities/pgfkeyslibraryfiltered.co
de.tex
\pgfkeys@tmptoks=\toks42
))
\pgf@x=\dimen195
\pgf@y=\dimen196
\pgf@xa=\dimen197
\pgf@ya=\dimen198
\pgf@xb=\dimen199
\pgf@yb=\dimen256
\pgf@xc=\dimen257
\pgf@yc=\dimen258
\pgf@xd=\dimen259
\pgf@yd=\dimen260
\w@pgf@writea=\write3
\r@pgf@reada=\read2
\c@pgf@counta=\count298
\c@pgf@countb=\count299
\c@pgf@countc=\count300
\c@pgf@countd=\count301
\t@pgf@toka=\toks43
\t@pgf@tokb=\toks44
\t@pgf@tokc=\toks45
\pgf@sys@id@count=\count302
 (c:/texlive/2023/texmf-dist/tex/generic/pgf/systemlayer/pgf.cfg
File: pgf.cfg 2023-01-15 v3.1.10 (3.1.10)
)
Driver file for pgf: pgfsys-pdftex.def

(c:/texlive/2023/texmf-dist/tex/generic/pgf/systemlayer/pgfsys-pdftex.def
File: pgfsys-pdftex.def 2023-01-15 v3.1.10 (3.1.10)

(c:/texlive/2023/texmf-dist/tex/generic/pgf/systemlayer/pgfsys-common-pdf.def
File: pgfsys-common-pdf.def 2023-01-15 v3.1.10 (3.1.10)
)))
(c:/texlive/2023/texmf-dist/tex/generic/pgf/systemlayer/pgfsyssoftpath.code.tex
File: pgfsyssoftpath.code.tex 2023-01-15 v3.1.10 (3.1.10)
\pgfsyssoftpath@smallbuffer@items=\count303
\pgfsyssoftpath@bigbuffer@items=\count304
)
(c:/texlive/2023/texmf-dist/tex/generic/pgf/systemlayer/pgfsysprotocol.code.tex
File: pgfsysprotocol.code.tex 2023-01-15 v3.1.10 (3.1.10)
)) (c:/texlive/2023/texmf-dist/tex/generic/pgf/basiclayer/pgfcore.code.tex
Package: pgfcore 2023-01-15 v3.1.10 (3.1.10)

(c:/texlive/2023/texmf-dist/tex/generic/pgf/math/pgfmath.code.tex
(c:/texlive/2023/texmf-dist/tex/generic/pgf/math/pgfmathutil.code.tex)
(c:/texlive/2023/texmf-dist/tex/generic/pgf/math/pgfmathparser.code.tex
\pgfmath@dimen=\dimen261
\pgfmath@count=\count305
\pgfmath@box=\box62
\pgfmath@toks=\toks46
\pgfmath@stack@operand=\toks47
\pgfmath@stack@operation=\toks48
)
(c:/texlive/2023/texmf-dist/tex/generic/pgf/math/pgfmathfunctions.code.tex)
(c:/texlive/2023/texmf-dist/tex/generic/pgf/math/pgfmathfunctions.basic.code.te
x)
(c:/texlive/2023/texmf-dist/tex/generic/pgf/math/pgfmathfunctions.trigonometric
.code.tex)
(c:/texlive/2023/texmf-dist/tex/generic/pgf/math/pgfmathfunctions.random.code.t
ex)
(c:/texlive/2023/texmf-dist/tex/generic/pgf/math/pgfmathfunctions.comparison.co
de.tex)
(c:/texlive/2023/texmf-dist/tex/generic/pgf/math/pgfmathfunctions.base.code.tex
)
(c:/texlive/2023/texmf-dist/tex/generic/pgf/math/pgfmathfunctions.round.code.te
x)
(c:/texlive/2023/texmf-dist/tex/generic/pgf/math/pgfmathfunctions.misc.code.tex
)
(c:/texlive/2023/texmf-dist/tex/generic/pgf/math/pgfmathfunctions.integerarithm
etics.code.tex)
(c:/texlive/2023/texmf-dist/tex/generic/pgf/math/pgfmathcalc.code.tex)
(c:/texlive/2023/texmf-dist/tex/generic/pgf/math/pgfmathfloat.code.tex
\c@pgfmathroundto@lastzeros=\count306
))
(c:/texlive/2023/texmf-dist/tex/generic/pgf/math/pgfint.code.tex)
(c:/texlive/2023/texmf-dist/tex/generic/pgf/basiclayer/pgfcorepoints.code.tex
File: pgfcorepoints.code.tex 2023-01-15 v3.1.10 (3.1.10)
\pgf@picminx=\dimen262
\pgf@picmaxx=\dimen263
\pgf@picminy=\dimen264
\pgf@picmaxy=\dimen265
\pgf@pathminx=\dimen266
\pgf@pathmaxx=\dimen267
\pgf@pathminy=\dimen268
\pgf@pathmaxy=\dimen269
\pgf@xx=\dimen270
\pgf@xy=\dimen271
\pgf@yx=\dimen272
\pgf@yy=\dimen273
\pgf@zx=\dimen274
\pgf@zy=\dimen275
)
(c:/texlive/2023/texmf-dist/tex/generic/pgf/basiclayer/pgfcorepathconstruct.cod
e.tex
File: pgfcorepathconstruct.code.tex 2023-01-15 v3.1.10 (3.1.10)
\pgf@path@lastx=\dimen276
\pgf@path@lasty=\dimen277
)
(c:/texlive/2023/texmf-dist/tex/generic/pgf/basiclayer/pgfcorepathusage.code.te
x
File: pgfcorepathusage.code.tex 2023-01-15 v3.1.10 (3.1.10)
\pgf@shorten@end@additional=\dimen278
\pgf@shorten@start@additional=\dimen279
)
(c:/texlive/2023/texmf-dist/tex/generic/pgf/basiclayer/pgfcorescopes.code.tex
File: pgfcorescopes.code.tex 2023-01-15 v3.1.10 (3.1.10)
\pgfpic=\box63
\pgf@hbox=\box64
\pgf@layerbox@main=\box65
\pgf@picture@serial@count=\count307
)
(c:/texlive/2023/texmf-dist/tex/generic/pgf/basiclayer/pgfcoregraphicstate.code
.tex
File: pgfcoregraphicstate.code.tex 2023-01-15 v3.1.10 (3.1.10)
\pgflinewidth=\dimen280
)
(c:/texlive/2023/texmf-dist/tex/generic/pgf/basiclayer/pgfcoretransformations.c
ode.tex
File: pgfcoretransformations.code.tex 2023-01-15 v3.1.10 (3.1.10)
\pgf@pt@x=\dimen281
\pgf@pt@y=\dimen282
\pgf@pt@temp=\dimen283
)
(c:/texlive/2023/texmf-dist/tex/generic/pgf/basiclayer/pgfcorequick.code.tex
File: pgfcorequick.code.tex 2023-01-15 v3.1.10 (3.1.10)
)
(c:/texlive/2023/texmf-dist/tex/generic/pgf/basiclayer/pgfcoreobjects.code.tex
File: pgfcoreobjects.code.tex 2023-01-15 v3.1.10 (3.1.10)
)
(c:/texlive/2023/texmf-dist/tex/generic/pgf/basiclayer/pgfcorepathprocessing.co
de.tex
File: pgfcorepathprocessing.code.tex 2023-01-15 v3.1.10 (3.1.10)
)
(c:/texlive/2023/texmf-dist/tex/generic/pgf/basiclayer/pgfcorearrows.code.tex
File: pgfcorearrows.code.tex 2023-01-15 v3.1.10 (3.1.10)
\pgfarrowsep=\dimen284
)
(c:/texlive/2023/texmf-dist/tex/generic/pgf/basiclayer/pgfcoreshade.code.tex
File: pgfcoreshade.code.tex 2023-01-15 v3.1.10 (3.1.10)
\pgf@max=\dimen285
\pgf@sys@shading@range@num=\count308
\pgf@shadingcount=\count309
)
(c:/texlive/2023/texmf-dist/tex/generic/pgf/basiclayer/pgfcoreimage.code.tex
File: pgfcoreimage.code.tex 2023-01-15 v3.1.10 (3.1.10)
)
(c:/texlive/2023/texmf-dist/tex/generic/pgf/basiclayer/pgfcoreexternal.code.tex
File: pgfcoreexternal.code.tex 2023-01-15 v3.1.10 (3.1.10)
\pgfexternal@startupbox=\box66
) (c:/texlive/2023/texmf-dist/tex/generic/pgf/basiclayer/pgfcorelayers.code.tex
File: pgfcorelayers.code.tex 2023-01-15 v3.1.10 (3.1.10)
)
(c:/texlive/2023/texmf-dist/tex/generic/pgf/basiclayer/pgfcoretransparency.code
.tex
File: pgfcoretransparency.code.tex 2023-01-15 v3.1.10 (3.1.10)
)
(c:/texlive/2023/texmf-dist/tex/generic/pgf/basiclayer/pgfcorepatterns.code.tex
File: pgfcorepatterns.code.tex 2023-01-15 v3.1.10 (3.1.10)
) (c:/texlive/2023/texmf-dist/tex/generic/pgf/basiclayer/pgfcorerdf.code.tex
File: pgfcorerdf.code.tex 2023-01-15 v3.1.10 (3.1.10)
))) (c:/texlive/2023/texmf-dist/tex/generic/pgf/modules/pgfmoduleshapes.code.te
x
File: pgfmoduleshapes.code.tex 2023-01-15 v3.1.10 (3.1.10)
\pgfnodeparttextbox=\box67
)
(c:/texlive/2023/texmf-dist/tex/generic/pgf/modules/pgfmoduleplot.code.tex
File: pgfmoduleplot.code.tex 2023-01-15 v3.1.10 (3.1.10)
)
(c:/texlive/2023/texmf-dist/tex/latex/pgf/compatibility/pgfcomp-version-0-65.st
y
Package: pgfcomp-version-0-65 2023-01-15 v3.1.10 (3.1.10)
\pgf@nodesepstart=\dimen286
\pgf@nodesepend=\dimen287
)
(c:/texlive/2023/texmf-dist/tex/latex/pgf/compatibility/pgfcomp-version-1-18.st
y
Package: pgfcomp-version-1-18 2023-01-15 v3.1.10 (3.1.10)
)) (c:/texlive/2023/texmf-dist/tex/latex/pgf/utilities/pgffor.sty
(c:/texlive/2023/texmf-dist/tex/latex/pgf/utilities/pgfkeys.sty
(c:/texlive/2023/texmf-dist/tex/generic/pgf/utilities/pgfkeys.code.tex))
(c:/texlive/2023/texmf-dist/tex/latex/pgf/math/pgfmath.sty
(c:/texlive/2023/texmf-dist/tex/generic/pgf/math/pgfmath.code.tex))
(c:/texlive/2023/texmf-dist/tex/generic/pgf/utilities/pgffor.code.tex
Package: pgffor 2023-01-15 v3.1.10 (3.1.10)
\pgffor@iter=\dimen288
\pgffor@skip=\dimen289
\pgffor@stack=\toks49
\pgffor@toks=\toks50
))
(c:/texlive/2023/texmf-dist/tex/generic/pgf/frontendlayer/tikz/tikz.code.tex
Package: tikz 2023-01-15 v3.1.10 (3.1.10)

(c:/texlive/2023/texmf-dist/tex/generic/pgf/libraries/pgflibraryplothandlers.co
de.tex
File: pgflibraryplothandlers.code.tex 2023-01-15 v3.1.10 (3.1.10)
\pgf@plot@mark@count=\count310
\pgfplotmarksize=\dimen290
)
\tikz@lastx=\dimen291
\tikz@lasty=\dimen292
\tikz@lastxsaved=\dimen293
\tikz@lastysaved=\dimen294
\tikz@lastmovetox=\dimen295
\tikz@lastmovetoy=\dimen296
\tikzleveldistance=\dimen297
\tikzsiblingdistance=\dimen298
\tikz@figbox=\box68
\tikz@figbox@bg=\box69
\tikz@tempbox=\box70
\tikz@tempbox@bg=\box71
\tikztreelevel=\count311
\tikznumberofchildren=\count312
\tikznumberofcurrentchild=\count313
\tikz@fig@count=\count314

(c:/texlive/2023/texmf-dist/tex/generic/pgf/modules/pgfmodulematrix.code.tex
File: pgfmodulematrix.code.tex 2023-01-15 v3.1.10 (3.1.10)
\pgfmatrixcurrentrow=\count315
\pgfmatrixcurrentcolumn=\count316
\pgf@matrix@numberofcolumns=\count317
)
\tikz@expandcount=\count318

(c:/texlive/2023/texmf-dist/tex/generic/pgf/frontendlayer/tikz/libraries/tikzli
brarytopaths.code.tex
File: tikzlibrarytopaths.code.tex 2023-01-15 v3.1.10 (3.1.10)
)))
(c:/texlive/2023/texmf-dist/tex/latex/refcount/refcount.sty
Package: refcount 2019/12/15 v3.6 Data extraction from label references (HO)
)
(c:/texlive/2023/texmf-dist/tex/latex/changepage/changepage.sty
Package: changepage 2009/10/20 v1.0c check page and change page layout
\c@cp@cntr=\count319
\cp@tempcnt=\count320
)
(c:/texlive/2023/texmf-dist/tex/latex/frankenstein/attrib.sty
Package: attrib 2001/08/31 v1.3 attribution of block elements (Frankenstein's h
at)

(c:/texlive/2023/texmf-dist/tex/latex/frankenstein/moredefs.sty
Package: moredefs 2001/08/31 v1.8 more defining commands (Frankenstein's brain)

\sc@toks@a=\toks51
\sc@toks@b=\toks52
)
\AttribMinSkip=\skip75
)
(c:/texlive/2023/texmf-dist/tex/latex/was/upgreek.sty
Package: upgreek 2003/02/12 v2.0 (WaS)
Package upgreek Info: Using Euler Roman for upright Greek on input line 31.
\symugrf@m=\mathgroup7
LaTeX Font Info:    Overwriting symbol font `ugrf@m' in version `bold'
(Font)                  U/eur/m/n --> U/eur/b/n on input line 38.
)
(c:/texlive/2023/texmf-dist/tex/latex/tools/tabularx.sty
Package: tabularx 2020/01/15 v2.11c `tabularx' package (DPC)
\TX@col@width=\dimen299
\TX@old@table=\dimen300
\TX@old@col=\dimen301
\TX@target=\dimen302
\TX@delta=\dimen303
\TX@cols=\count321
\TX@ftn=\toks53
)
(c:/texlive/2023/texmf-dist/tex/latex/pbox/pbox.sty
Package: pbox 2011/12/07 v1.2 Dynamic parboxes
\pb@xlen=\skip76
)
(c:/texlive/2023/texmf-dist/tex/latex/ragged2e/ragged2e.sty
Package: ragged2e 2023/02/25 v3.4 ragged2e Package
\CenteringLeftskip=\skip77
\RaggedLeftLeftskip=\skip78
\RaggedRightLeftskip=\skip79
\CenteringRightskip=\skip80
\RaggedLeftRightskip=\skip81
\RaggedRightRightskip=\skip82
\CenteringParfillskip=\skip83
\RaggedLeftParfillskip=\skip84
\RaggedRightParfillskip=\skip85
\JustifyingParfillskip=\skip86
\CenteringParindent=\skip87
\RaggedLeftParindent=\skip88
\RaggedRightParindent=\skip89
\JustifyingParindent=\skip90
)
(c:/texlive/2023/texmf-dist/tex/latex/tocloft/tocloft.sty
Package: tocloft 2017/08/31 v2.3i parameterised ToC, etc., typesetting
Package tocloft Info: The document has section divisions on input line 51.
\cftparskip=\skip91
\cftbeforetoctitleskip=\skip92
\cftaftertoctitleskip=\skip93
\cftbeforepartskip=\skip94
\cftpartnumwidth=\skip95
\cftpartindent=\skip96
\cftbeforesecskip=\skip97
\cftsecindent=\skip98
\cftsecnumwidth=\skip99
\cftbeforesubsecskip=\skip100
\cftsubsecindent=\skip101
\cftsubsecnumwidth=\skip102
\cftbeforesubsubsecskip=\skip103
\cftsubsubsecindent=\skip104
\cftsubsubsecnumwidth=\skip105
\cftbeforeparaskip=\skip106
\cftparaindent=\skip107
\cftparanumwidth=\skip108
\cftbeforesubparaskip=\skip109
\cftsubparaindent=\skip110
\cftsubparanumwidth=\skip111
\cftbeforeloftitleskip=\skip112
\cftafterloftitleskip=\skip113
\cftbeforefigskip=\skip114
\cftfigindent=\skip115
\cftfignumwidth=\skip116
\c@lofdepth=\count322
\c@lotdepth=\count323
\cftbeforelottitleskip=\skip117
\cftafterlottitleskip=\skip118
\cftbeforetabskip=\skip119
\cfttabindent=\skip120
\cfttabnumwidth=\skip121
)
(c:/texlive/2023/texmf-dist/tex/latex/marginnote/marginnote.sty
Package: marginnote 2018/08/09 v1.4b non floating margin notes for LaTeX
\c@mn@abspage=\count324
)
(c:/texlive/2023/texmf-dist/tex/latex/marginfix/marginfix.sty
Package: marginfix 2020/05/06 v1.2 Fix Margin Paragraphs
\Mfx@inject@insert=\insert252
\Mfx@marginbox=\box72
\Mfx@marginpos@min=\dimen304
\Mfx@marginpos@max=\dimen305
\Mfx@marginspace=\dimen306
\Mfx@marginheight=\dimen307
\Mfx@piece@content=\box73
\Mfx@piece@count=\count325
\Mfx@mparshift=\dimen308
\marginheightadjustment=\dimen309
\marginposadjustment=\dimen310
\Mfx@strutheight=\dimen311
)
(c:/texlive/2023/texmf-dist/tex/latex/enotez/enotez.sty
(c:/texlive/2023/texmf-dist/tex/latex/l3kernel/expl3.sty
Package: expl3 2023-02-22 L3 programming layer (loader) 

(c:/texlive/2023/texmf-dist/tex/latex/l3backend/l3backend-pdftex.def
File: l3backend-pdftex.def 2023-01-16 L3 backend support: PDF output (pdfTeX)
\l__color_backend_stack_int=\count326
\l__pdf_internal_box=\box74
))
(c:/texlive/2023/texmf-dist/tex/latex/l3packages/xparse/xparse.sty
Package: xparse 2023-02-02 L3 Experimental document command parser
)
(c:/texlive/2023/texmf-dist/tex/latex/l3packages/l3keys2e/l3keys2e.sty
Package: l3keys2e 2023-02-02 LaTeX2e option processing using LaTeX3 keys
)
(c:/texlive/2023/texmf-dist/tex/latex/l3packages/xtemplate/xtemplate.sty
Package: xtemplate 2023-02-02 L3 Experimental prototype document functions
\l__xtemplate_tmp_dim=\dimen312
\l__xtemplate_tmp_int=\count327
\l__xtemplate_tmp_muskip=\muskip17
\l__xtemplate_tmp_skip=\skip122
)
Package: enotez 2022/01/04 v0.10d Endnotes for LaTeX2e
\l__enotez_list_preamble_skip=\skip123
\l__enotez_list_postamble_skip=\skip124
\g__enotez_endnote_id_int=\count328
\g__enotez_endnote_mark_int=\count329
\c@endnote=\count330
\g__enotez_list_printed_int=\count331
\l__enotez_tmpa_int=\count332

Package xtemplate Info: Declaring object type 'enotez-list' taking 1
(xtemplate)             argument(s) on line 473.

\l__enotez_list_notes_sep_dim=\dimen313

(c:/texlive/2023/texmf-dist/tex/latex/translations/translations.sty
Package: translations 2022/02/05 v1.12 internationalization of LaTeX2e packages
 (CN)
))
(c:/texlive/2023/texmf-dist/tex/generic/xstring/xstring.sty
(c:/texlive/2023/texmf-dist/tex/generic/xstring/xstring.tex
\integerpart=\count333
\decimalpart=\count334
)
Package: xstring 2023/01/14 v1.85 String manipulations (CT)
)
(./Definitions/journalnames.tex)
(c:/texlive/2023/texmf-dist/tex/latex/amscls/amsthm.sty
Package: amsthm 2020/05/29 v2.20.6
\thm@style=\toks54
\thm@bodyfont=\toks55
\thm@headfont=\toks56
\thm@notefont=\toks57
\thm@headpunct=\toks58
\thm@preskip=\skip125
\thm@postskip=\skip126
\thm@headsep=\skip127
\dth@everypar=\toks59
)
\c@theorem=\count335
\c@lemma=\count336
\c@corollary=\count337
\c@proposition=\count338
\c@characterization=\count339
\c@property=\count340
\c@problem=\count341
\c@example=\count342
\c@examplesanddefinitions=\count343
\c@remark=\count344
\c@definition=\count345
\c@hypothesis=\count346
\c@notation=\count347
\c@assumption=\count348
\c@algorithm=\count349

(c:/texlive/2023/texmf-dist/tex/latex/natbib/natbib.sty
Package: natbib 2010/09/13 8.31b (PWD, AO)
\bibhang=\skip128
\bibsep=\skip129
LaTeX Info: Redefining \cite on input line 694.
\c@NAT@ctr=\count350
)
(c:/texlive/2023/texmf-dist/tex/latex/koma-script/scrextend.sty
Package: scrextend 2022/10/12 v3.38 KOMA-Script package (extend other classes w
ith features of KOMA-Script classes)

(c:/texlive/2023/texmf-dist/tex/latex/koma-script/scrkbase.sty
Package: scrkbase 2022/10/12 v3.38 KOMA-Script package (KOMA-Script-dependent b
asics and keyval usage)

(c:/texlive/2023/texmf-dist/tex/latex/koma-script/scrbase.sty
Package: scrbase 2022/10/12 v3.38 KOMA-Script package (KOMA-Script-independent 
basics and keyval usage)

(c:/texlive/2023/texmf-dist/tex/latex/koma-script/scrlfile.sty
Package: scrlfile 2022/10/12 v3.38 KOMA-Script package (file load hooks)

(c:/texlive/2023/texmf-dist/tex/latex/koma-script/scrlfile-hook.sty
Package: scrlfile-hook 2022/10/12 v3.38 KOMA-Script package (using LaTeX hooks)


(c:/texlive/2023/texmf-dist/tex/latex/koma-script/scrlogo.sty
Package: scrlogo 2022/10/12 v3.38 KOMA-Script package (logo)
)))
Applying: [2021/05/01] Usage of raw or classic option list on input line 252.
Already applied: [0000/00/00] Usage of raw or classic option list on input line
 368.
)))
(c:/texlive/2023/texmf-dist/tex/latex/url/url.sty
\Urlmuskip=\muskip18
Package: url 2013/09/16  ver 3.4  Verb mode for urls, etc.
)
\MyLen=\skip130
\MyBox=\box75
\leftcolumnlength=\skip131
\extralength=\skip132
\fulllength=\skip133

(c:/texlive/2023/texmf-dist/tex/latex/geometry/geometry.sty
Package: geometry 2020/01/02 v5.9 Page Geometry

(c:/texlive/2023/texmf-dist/tex/generic/iftex/ifvtex.sty
Package: ifvtex 2019/10/25 v1.7 ifvtex legacy package. Use iftex instead.
)
\Gm@cnth=\count351
\Gm@cntv=\count352
\c@Gm@tempcnt=\count353
\Gm@bindingoffset=\dimen314
\Gm@wd@mp=\dimen315
\Gm@odd@mp=\dimen316
\Gm@even@mp=\dimen317
\Gm@layoutwidth=\dimen318
\Gm@layoutheight=\dimen319
\Gm@layouthoffset=\dimen320
\Gm@layoutvoffset=\dimen321
\Gm@dimlist=\toks60
)
(c:/texlive/2023/texmf-dist/tex/latex/newfloat/newfloat.sty
Package: newfloat 2019/09/02 v1.1l Defining new floating environments (AR)
)
Package newfloat Info: New float `listing' with options `' on input line 1444.
\c@listing=\count354
Package newfloat Info: float type `listing'=4 on input line 1444.
\c@lolistingdepth=\count355
Package newfloat Info: New float `boxenv' with options `name=Box' on input line
 1445.
\c@boxenv=\count356
Package newfloat Info: float type `boxenv'=8 on input line 1445.
\c@loboxenvdepth=\count357
Package newfloat Info: New float `chart' with options `' on input line 1446.
\c@chart=\count358
Package newfloat Info: float type `chart'=16 on input line 1446.
\c@lochartdepth=\count359
Package newfloat Info: New float `scheme' with options `' on input line 1447.
\c@scheme=\count360
Package newfloat Info: float type `scheme'=32 on input line 1447.
\c@loschemedepth=\count361
Package newfloat Info: New float `figurewide' with options `' on input line 144
8.
\c@figurewide=\count362
Package newfloat Info: float type `figurewide'=64 on input line 1448.
\c@lofigurewidedepth=\count363

(c:/texlive/2023/texmf-dist/tex/latex/caption/caption.sty
Package: caption 2023/03/12 v3.6j Customizing captions (AR)

(c:/texlive/2023/texmf-dist/tex/latex/caption/caption3.sty
Package: caption3 2023/03/12 v2.4 caption3 kernel (AR)
\caption@tempdima=\dimen322
\captionmargin=\dimen323
\caption@leftmargin=\dimen324
\caption@rightmargin=\dimen325
\caption@width=\dimen326
\caption@indent=\dimen327
\caption@parindent=\dimen328
\caption@hangindent=\dimen329
Package caption Info: Standard document class detected.
)
\c@caption@flags=\count364
\c@continuedfloat=\count365
Package caption Info: changepage package is loaded.
\caption@adjustwidth@hsize=\dimen330
\caption@adjustwidth@linewidth=\dimen331
Package caption Info: float package is loaded.
Package caption Info: scrextend package is loaded.
\caption@addmargin@hsize=\dimen332
\caption@addmargin@linewidth=\dimen333
)
\@justcentbox=\box76

(c:/texlive/2023/texmf-dist/tex/latex/seqsplit/seqsplit.sty
Package: seqsplit 2006/08/07 v0.1 Splitting long sequences (DNA, RNA, proteins,
 etc.) 
)
\cellWidtha=\skip134
\cellWidthb=\skip135
\cellWidthc=\skip136
\cellWidthd=\skip137
\cellWidthe=\skip138
\cellWidthf=\skip139
\cellWidthg=\skip140
\cellWidthh=\skip141
\cellWidthi=\skip142
\cellWidthj=\skip143
\cellWidthk=\skip144
\cellWidthl=\skip145
\cellWidthm=\skip146
\cellWidthn=\skip147
\cellWidtho=\skip148
\cellWidthp=\skip149
\cellWidthq=\skip150
\cellWidthr=\skip151
\cellWidths=\skip152
\cellWidtht=\skip153
\cellWidthu=\skip154
\cellWidthv=\skip155
\cellWidthw=\skip156
\cellWidthx=\skip157
\cellWidthy=\skip158
\cellWidthz=\skip159
\cellWidthA=\skip160
\cellWidthB=\skip161
\cellWidthC=\skip162
\cellWidthD=\skip163
\cellWidthE=\skip164
\cellWidthF=\skip165
\cellWidthG=\skip166
\cellWidthH=\skip167
\cellWidthI=\skip168
\cellWidthJ=\skip169
\cellWidthK=\skip170
\cellWidthL=\skip171
\cellWidthM=\skip172
\cellWidthN=\skip173
\cellWidthO=\skip174
\cellWidthP=\skip175
\cellWidthQ=\skip176
\cellWidthR=\skip177
\cellWidthS=\skip178
\cellWidthT=\skip179
\cellWidthU=\skip180
\cellWidthV=\skip181
\cellWidthW=\skip182
\cellWidthX=\skip183
\cellWidthY=\skip184
\cellWidthZ=\skip185
)
Package translations Info: No language package found. I am going to use `englis
h' as default language. on input line 176.

(c:/texlive/2023/texmf-dist/tex/latex/hyperref/hyperref.sty
Package: hyperref 2023-02-07 v7.00v Hypertext links for LaTeX

(c:/texlive/2023/texmf-dist/tex/generic/pdfescape/pdfescape.sty
Package: pdfescape 2019/12/09 v1.15 Implements pdfTeX's escape features (HO)
)
(c:/texlive/2023/texmf-dist/tex/latex/hycolor/hycolor.sty
Package: hycolor 2020-01-27 v1.10 Color options for hyperref/bookmark (HO)
)
(c:/texlive/2023/texmf-dist/tex/latex/letltxmacro/letltxmacro.sty
Package: letltxmacro 2019/12/03 v1.6 Let assignment for LaTeX macros (HO)
)
(c:/texlive/2023/texmf-dist/tex/latex/auxhook/auxhook.sty
Package: auxhook 2019-12-17 v1.6 Hooks for auxiliary files (HO)
)
(c:/texlive/2023/texmf-dist/tex/latex/hyperref/nameref.sty
Package: nameref 2022-05-17 v2.50 Cross-referencing by name of section

(c:/texlive/2023/texmf-dist/tex/generic/gettitlestring/gettitlestring.sty
Package: gettitlestring 2019/12/15 v1.6 Cleanup title references (HO)
)
\c@section@level=\count366
)
\@linkdim=\dimen334
\Hy@linkcounter=\count367
\Hy@pagecounter=\count368

(c:/texlive/2023/texmf-dist/tex/latex/hyperref/pd1enc.def
File: pd1enc.def 2023-02-07 v7.00v Hyperref: PDFDocEncoding definition (HO)
Now handling font encoding PD1 ...
... no UTF-8 mapping file for font encoding PD1
)
(c:/texlive/2023/texmf-dist/tex/generic/intcalc/intcalc.sty
Package: intcalc 2019/12/15 v1.3 Expandable calculations with integers (HO)
)
\Hy@SavedSpaceFactor=\count369

(c:/texlive/2023/texmf-dist/tex/latex/hyperref/puenc.def
File: puenc.def 2023-02-07 v7.00v Hyperref: PDF Unicode definition (HO)
Now handling font encoding PU ...
... no UTF-8 mapping file for font encoding PU
)
Package hyperref Info: Option `unicode' set `true' on input line 4060.
Package hyperref Info: Option `bookmarksopen' set `true' on input line 4060.
Package hyperref Info: Option `pdffitwindow' set `true' on input line 4060.
Package hyperref Info: Option `colorlinks' set `true' on input line 4060.
Package hyperref Info: Option `hyperfootnotes' set `true' on input line 4060.
Package hyperref Info: Hyper figures OFF on input line 4177.
Package hyperref Info: Link nesting OFF on input line 4182.
Package hyperref Info: Hyper index ON on input line 4185.
Package hyperref Info: Plain pages OFF on input line 4192.
Package hyperref Info: Backreferencing OFF on input line 4197.
Package hyperref Info: Implicit mode ON; LaTeX internals redefined.
Package hyperref Info: Bookmarks ON on input line 4425.
\c@Hy@tempcnt=\count370
LaTeX Info: Redefining \url on input line 4763.
\XeTeXLinkMargin=\dimen335

(c:/texlive/2023/texmf-dist/tex/generic/bitset/bitset.sty
Package: bitset 2019/12/09 v1.3 Handle bit-vector datatype (HO)

(c:/texlive/2023/texmf-dist/tex/generic/bigintcalc/bigintcalc.sty
Package: bigintcalc 2019/12/15 v1.5 Expandable calculations on big integers (HO
)
))
\Fld@menulength=\count371
\Field@Width=\dimen336
\Fld@charsize=\dimen337
Package hyperref Info: Hyper figures OFF on input line 6042.
Package hyperref Info: Link nesting OFF on input line 6047.
Package hyperref Info: Hyper index ON on input line 6050.
Package hyperref Info: backreferencing OFF on input line 6057.
Package hyperref Info: Link coloring ON on input line 6060.
Package hyperref Info: Link coloring with OCG OFF on input line 6067.
Package hyperref Info: PDF/A mode OFF on input line 6072.

(c:/texlive/2023/texmf-dist/tex/latex/base/atbegshi-ltx.sty
Package: atbegshi-ltx 2021/01/10 v1.0c Emulation of the original atbegshi
package with kernel methods
)
\Hy@abspage=\count372
\c@Item=\count373
\c@Hfootnote=\count374
)
Package hyperref Info: Driver: hpdftex.

(c:/texlive/2023/texmf-dist/tex/latex/hyperref/hpdftex.def
File: hpdftex.def 2023-02-07 v7.00v Hyperref driver for pdfTeX

(c:/texlive/2023/texmf-dist/tex/latex/base/atveryend-ltx.sty
Package: atveryend-ltx 2020/08/19 v1.0a Emulation of the original atveryend pac
kage
with kernel methods
)
\Fld@listcount=\count375
\c@bookmark@seq@number=\count376

(c:/texlive/2023/texmf-dist/tex/latex/rerunfilecheck/rerunfilecheck.sty
Package: rerunfilecheck 2022-07-10 v1.10 Rerun checks for auxiliary files (HO)

(c:/texlive/2023/texmf-dist/tex/generic/uniquecounter/uniquecounter.sty
Package: uniquecounter 2019/12/15 v1.4 Provide unlimited unique counter (HO)
)
Package uniquecounter Info: New unique counter `rerunfilecheck' on input line 2
85.
)
\Hy@SectionHShift=\skip186
)
(c:/texlive/2023/texmf-dist/tex/latex/cleveref/cleveref.sty
Package: cleveref 2018/03/27 v0.21.4 Intelligent cross-referencing
Package cleveref Info: `hyperref' support loaded on input line 2370.
LaTeX Info: Redefining \cref on input line 2370.
LaTeX Info: Redefining \Cref on input line 2370.
LaTeX Info: Redefining \crefrange on input line 2370.
LaTeX Info: Redefining \Crefrange on input line 2370.
LaTeX Info: Redefining \cpageref on input line 2370.
LaTeX Info: Redefining \Cpageref on input line 2370.
LaTeX Info: Redefining \cpagerefrange on input line 2370.
LaTeX Info: Redefining \Cpagerefrange on input line 2370.
LaTeX Info: Redefining \labelcref on input line 2370.
LaTeX Info: Redefining \labelcpageref on input line 2370.
Package cleveref Info: `amsthm' support loaded on input line 3026.
Package cleveref Info: always capitalise cross-reference names on input line 78
25.
Package cleveref Info: always capitalise cross-reference names on input line 78
52.
Package cleveref Info: no abbreviation of names on input line 7852.
)
LaTeX Font Info:    Trying to load font information for T1+ppl on input line 17
6.

(c:/texlive/2023/texmf-dist/tex/latex/psnfss/t1ppl.fd
File: t1ppl.fd 2001/06/04 font definitions for T1/ppl.
)
(./ijms-3192535-Supplementary Materials.aux)
\openout1 = `"ijms-3192535-Supplementary Materials.aux"'.

LaTeX Font Info:    Checking defaults for OML/cmm/m/it on input line 176.
LaTeX Font Info:    ... okay on input line 176.
LaTeX Font Info:    Checking defaults for OMS/cmsy/m/n on input line 176.
LaTeX Font Info:    ... okay on input line 176.
LaTeX Font Info:    Checking defaults for OT1/cmr/m/n on input line 176.
LaTeX Font Info:    ... okay on input line 176.
LaTeX Font Info:    Checking defaults for T1/cmr/m/n on input line 176.
LaTeX Font Info:    ... okay on input line 176.
LaTeX Font Info:    Checking defaults for TS1/cmr/m/n on input line 176.
LaTeX Font Info:    ... okay on input line 176.
LaTeX Font Info:    Checking defaults for OMX/cmex/m/n on input line 176.
LaTeX Font Info:    ... okay on input line 176.
LaTeX Font Info:    Checking defaults for U/cmr/m/n on input line 176.
LaTeX Font Info:    ... okay on input line 176.
LaTeX Font Info:    Checking defaults for PD1/pdf/m/n on input line 176.
LaTeX Font Info:    ... okay on input line 176.
LaTeX Font Info:    Checking defaults for PU/pdf/m/n on input line 176.
LaTeX Font Info:    ... okay on input line 176.

(c:/texlive/2023/texmf-dist/tex/context/base/mkii/supp-pdf.mkii
[Loading MPS to PDF converter (version 2006.09.02).]
\scratchcounter=\count377
\scratchdimen=\dimen338
\scratchbox=\box77
\nofMPsegments=\count378
\nofMParguments=\count379
\everyMPshowfont=\toks61
\MPscratchCnt=\count380
\MPscratchDim=\dimen339
\MPnumerator=\count381
\makeMPintoPDFobject=\count382
\everyMPtoPDFconversion=\toks62
)
LaTeX Info: Redefining \microtypecontext on input line 176.
Package microtype Info: Applying patch `item' on input line 176.
Package microtype Info: Applying patch `toc' on input line 176.
Package microtype Info: Applying patch `eqnum' on input line 176.
Package microtype Info: Applying patch `footnote' on input line 176.
Package microtype Info: Applying patch `verbatim' on input line 176.
Package microtype Info: Generating PDF output.
Package microtype Info: Character protrusion enabled (level 2).
Package microtype Info: Using default protrusion set `alltext'.
Package microtype Info: Automatic font expansion enabled (level 2),
(microtype)             stretch: 20, shrink: 20, step: 1, non-selected.
Package microtype Info: Using default expansion set `alltext-nott'.
LaTeX Info: Redefining \showhyphens on input line 176.
Package microtype Info: No adjustment of tracking.
Package microtype Info: No adjustment of interword spacing.
Package microtype Info: No adjustment of character kerning.
 (c:/texlive/2023/texmf-dist/tex/latex/microtype/mt-ppl.cfg
File: mt-ppl.cfg 2005/11/16 v1.6 microtype config. file: Palatino (RS)
)
(c:/texlive/2023/texmf-dist/tex/latex/translations/translations-basic-dictionar
y-english.trsl
File: translations-basic-dictionary-english.trsl (english translation file `tra
nslations-basic-dictionary')
)
Package translations Info: loading dictionary `translations-basic-dictionary' f
or `english'. on input line 176.

*geometry* detected driver: pdftex
*geometry* verbose mode - [ preamble ] result:
* driver: pdftex
* paper: <default>
* layout: <same size as paper>
* layoutoffset:(h,v)=(0.0pt,0.0pt)
* modes: includehead includefoot 
* h-part:(L,W,R)=(167.01753pt, 394.35522pt, 36.13512pt)
* v-part:(T,H,B)=(51.21504pt, 772.49225pt, 21.33955pt)
* \paperwidth=597.50787pt
* \paperheight=845.04684pt
* \textwidth=394.35522pt
* \textheight=688.49225pt
* \oddsidemargin=94.74754pt
* \evensidemargin=94.74754pt
* \topmargin=-21.05495pt
* \headheight=12.0pt
* \headsep=24.0pt
* \topskip=10.0pt
* \footskip=48.0pt
* \marginparwidth=116.65646pt
* \marginparsep=14.51074pt
* \columnsep=10.0pt
* \skip\footins=17.07182pt
* \hoffset=0.0pt
* \voffset=0.0pt
* \mag=1000
* \@twocolumnfalse
* \@twosidefalse
* \@mparswitchfalse
* \@reversemargintrue
* (1in=72.27pt=25.4mm, 1cm=28.453pt)

Package newfloat Info: `float' package detected.
Package caption Info: Begin \AtBeginDocument code.
Package caption Info: hyperref package is loaded.
Package caption Info: End \AtBeginDocument code.
Package hyperref Info: Link coloring ON on input line 176.
(./ijms-3192535-Supplementary Materials.out)
(./ijms-3192535-Supplementary Materials.out)
\@outlinefile=\write4
\openout4 = `"ijms-3192535-Supplementary Materials.out"'.

Package epstopdf Info: Source file: <Definitions/logo-updates.eps>
(epstopdf)                    date: 2024-10-09 21:21:48
(epstopdf)                    size: 851415 bytes
(epstopdf)             Output file: <Definitions/logo-updates-eps-converted-to.
pdf>
(epstopdf)                    date: 2024-10-09 21:21:48
(epstopdf)                    size: 15509 bytes
(epstopdf)             Command: <epstopdf --outfile=Definitions/logo-updates-ep
s-converted-to.pdf Definitions/logo-updates.eps>
(epstopdf)             \includegraphics on input line 176.
Package epstopdf Info: Output file is already uptodate.
<Definitions/logo-updates-eps-converted-to.pdf, id=48, 108.405pt x 36.135pt>
File: Definitions/logo-updates-eps-converted-to.pdf Graphic file (type pdf)
<use Definitions/logo-updates-eps-converted-to.pdf>
Package pdftex.def Info: Definitions/logo-updates-eps-converted-to.pdf  used on
 input line 176.
(pdftex.def)             Requested size: 51.21501pt x 17.07182pt.
Package epstopdf Info: Source file: <Definitions/logo-ccby.eps>
(epstopdf)                    date: 2024-10-09 21:21:48
(epstopdf)                    size: 484140 bytes
(epstopdf)             Output file: <Definitions/logo-ccby-eps-converted-to.pdf
>
(epstopdf)                    date: 2024-10-09 21:21:48
(epstopdf)                    size: 11960 bytes
(epstopdf)             Command: <epstopdf --outfile=Definitions/logo-ccby-eps-c
onverted-to.pdf Definitions/logo-ccby.eps>
(epstopdf)             \includegraphics on input line 176.
Package epstopdf Info: Output file is already uptodate.
<Definitions/logo-ccby-eps-converted-to.pdf, id=51, 120.45pt x 42.1575pt>
File: Definitions/logo-ccby-eps-converted-to.pdf Graphic file (type pdf)
<use Definitions/logo-ccby-eps-converted-to.pdf>
Package pdftex.def Info: Definitions/logo-ccby-eps-converted-to.pdf  used on in
put line 176.
(pdftex.def)             Requested size: 56.9055pt x 19.91693pt.
LaTeX Font Info:    Trying to load font information for TS1+ppl on input line 1
76.

(c:/texlive/2023/texmf-dist/tex/latex/psnfss/ts1ppl.fd
File: ts1ppl.fd 2001/06/04 font definitions for TS1/ppl.
)
Underfull \hbox (badness 1852) in paragraph at lines 176--176
\T1/ppl/m/n/7 (+20) dis-tributed un-der the terms and 
 []


Underfull \hbox (badness 10000) in paragraph at lines 176--176
[][]\T1/ppl/m/n/7 (+20) cre-ativecom-mons.org/licenses/by/[][]
 []

LaTeX Font Info:    Trying to load font information for OT1+ppl on input line 1
76.
(c:/texlive/2023/texmf-dist/tex/latex/psnfss/ot1ppl.fd
File: ot1ppl.fd 2001/06/04 font definitions for OT1/ppl.
)
LaTeX Font Info:    Trying to load font information for OML+zplm on input line 
176.

(c:/texlive/2023/texmf-dist/tex/latex/psnfss/omlzplm.fd
File: omlzplm.fd 2002/09/08 Fontinst v1.914 font definitions for OML/zplm.
)
LaTeX Font Info:    Trying to load font information for OMS+zplm on input line 
176.

(c:/texlive/2023/texmf-dist/tex/latex/psnfss/omszplm.fd
File: omszplm.fd 2002/09/08 Fontinst v1.914 font definitions for OMS/zplm.
)
LaTeX Font Info:    Trying to load font information for OMX+zplm on input line 
176.

(c:/texlive/2023/texmf-dist/tex/latex/psnfss/omxzplm.fd
File: omxzplm.fd 2002/09/08 Fontinst v1.914 font definitions for OMX/zplm.
)
LaTeX Font Info:    Font shape `U/msa/m/n' will be
(Font)              scaled to size 10.42007pt on input line 176.

(c:/texlive/2023/texmf-dist/tex/latex/microtype/mt-msa.cfg
File: mt-msa.cfg 2006/02/04 v1.1 microtype config. file: AMS symbols (a) (RS)
)
LaTeX Font Info:    Font shape `U/msa/m/n' will be
(Font)              scaled to size 7.91925pt on input line 176.
LaTeX Font Info:    Font shape `U/msa/m/n' will be
(Font)              scaled to size 6.25204pt on input line 176.
LaTeX Font Info:    Font shape `U/msb/m/n' will be
(Font)              scaled to size 10.42007pt on input line 176.

(c:/texlive/2023/texmf-dist/tex/latex/microtype/mt-msb.cfg
File: mt-msb.cfg 2005/06/01 v1.0 microtype config. file: AMS symbols (b) (RS)
)
LaTeX Font Info:    Font shape `U/msb/m/n' will be
(Font)              scaled to size 7.91925pt on input line 176.
LaTeX Font Info:    Font shape `U/msb/m/n' will be
(Font)              scaled to size 6.25204pt on input line 176.
LaTeX Font Info:    Trying to load font information for OT1+zplm on input line 
176.

(c:/texlive/2023/texmf-dist/tex/latex/psnfss/ot1zplm.fd
File: ot1zplm.fd 2002/09/08 Fontinst v1.914 font definitions for OT1/zplm.
)
Package microtype Info: Loading generic protrusion settings for font family
(microtype)             `zplm' (encoding: OT1).
(microtype)             For optimal results, create family-specific settings.
(microtype)             See the microtype manual for details.

(c:/texlive/2023/texmf-dist/tex/latex/microtype/mt-eur.cfg
File: mt-eur.cfg 2006/07/31 v1.1 microtype config. file: AMS Euler Roman (RS)
)
LaTeX Font Info:    Redeclaring symbol font `AMSb' on input line 176.
LaTeX Font Info:    Overwriting symbol font `AMSb' in version `normal'
(Font)                  U/msb/m/n --> U/msb/m/n on input line 176.
LaTeX Font Info:    Overwriting symbol font `AMSb' in version `bold'
(Font)                  U/msb/m/n --> U/msb/m/n on input line 176.


Package hyperref Warning: Token not allowed in a PDF string (Unicode):
(hyperref)                removing `\kernel@ifnextchar' on input line 176.


Package hyperref Warning: Token not allowed in a PDF string (Unicode):
(hyperref)                removing `\kernel@ifnextchar' on input line 176.

Package marginnote Info: Margin note 1.1 is on absolute page 1 on input line 17
6.
Package marginnote Info: right page because not two side mode on input line 176
.
Package epstopdf Info: Source file: <Definitions/logo-updates.eps>
(epstopdf)                    date: 2024-10-09 21:21:48
(epstopdf)                    size: 851415 bytes
(epstopdf)             Output file: <Definitions/logo-updates-eps-converted-to.
pdf>
(epstopdf)                    date: 2024-10-09 21:21:48
(epstopdf)                    size: 15509 bytes
(epstopdf)             Command: <epstopdf --outfile=Definitions/logo-updates-ep
s-converted-to.pdf Definitions/logo-updates.eps>
(epstopdf)             \includegraphics on input line 176.
Package epstopdf Info: Output file is already uptodate.
File: Definitions/logo-updates-eps-converted-to.pdf Graphic file (type pdf)
<use Definitions/logo-updates-eps-converted-to.pdf>
Package pdftex.def Info: Definitions/logo-updates-eps-converted-to.pdf  used on
 input line 176.
(pdftex.def)             Requested size: 51.21501pt x 17.07182pt.
Package epstopdf Info: Source file: <Definitions/logo-ccby.eps>
(epstopdf)                    date: 2024-10-09 21:21:48
(epstopdf)                    size: 484140 bytes
(epstopdf)             Output file: <Definitions/logo-ccby-eps-converted-to.pdf
>
(epstopdf)                    date: 2024-10-09 21:21:48
(epstopdf)                    size: 11960 bytes
(epstopdf)             Command: <epstopdf --outfile=Definitions/logo-ccby-eps-c
onverted-to.pdf Definitions/logo-ccby.eps>
(epstopdf)             \includegraphics on input line 176.
Package epstopdf Info: Output file is already uptodate.
File: Definitions/logo-ccby-eps-converted-to.pdf Graphic file (type pdf)
<use Definitions/logo-ccby-eps-converted-to.pdf>
Package pdftex.def Info: Definitions/logo-ccby-eps-converted-to.pdf  used on in
put line 176.
(pdftex.def)             Requested size: 56.9055pt x 19.91693pt.

Underfull \hbox (badness 1852) in paragraph at lines 176--176
\T1/ppl/m/n/7 (+20) dis-tributed un-der the terms and 
 []


Underfull \hbox (badness 10000) in paragraph at lines 176--176
[][]\T1/ppl/m/n/7 (+20) cre-ativecom-mons.org/licenses/by/[][]
 []

Package marginnote Info: xpos seems to be 167.01753pt on input line 176.
Package epstopdf Info: Source file: <Definitions/ijms-logo.eps>
(epstopdf)                    date: 2024-10-09 21:21:48
(epstopdf)                    size: 261134 bytes
(epstopdf)             Output file: <Definitions/ijms-logo-eps-converted-to.pdf
>
(epstopdf)                    date: 2024-10-09 21:21:48
(epstopdf)                    size: 18351 bytes
(epstopdf)             Command: <epstopdf --outfile=Definitions/ijms-logo-eps-c
onverted-to.pdf Definitions/ijms-logo.eps>
(epstopdf)             \includegraphics on input line 176.
Package epstopdf Info: Output file is already uptodate.
<Definitions/ijms-logo-eps-converted-to.pdf, id=60, 229.85875pt x 54.2025pt>
File: Definitions/ijms-logo-eps-converted-to.pdf Graphic file (type pdf)
<use Definitions/ijms-logo-eps-converted-to.pdf>
Package pdftex.def Info: Definitions/ijms-logo-eps-converted-to.pdf  used on in
put line 176.
(pdftex.def)             Requested size: 144.79773pt x 34.14322pt.
Package epstopdf Info: Source file: <Definitions/logo-mdpi.eps>
(epstopdf)                    date: 2024-10-09 21:21:48
(epstopdf)                    size: 563678 bytes
(epstopdf)             Output file: <Definitions/logo-mdpi-eps-converted-to.pdf
>
(epstopdf)                    date: 2024-10-09 21:21:48
(epstopdf)                    size: 13216 bytes
(epstopdf)             Command: <epstopdf --outfile=Definitions/logo-mdpi-eps-c
onverted-to.pdf Definitions/logo-mdpi.eps>
(epstopdf)             \includegraphics on input line 176.
Package epstopdf Info: Output file is already uptodate.
<Definitions/logo-mdpi-eps-converted-to.pdf, id=62, 74.2775pt x 49.18375pt>
File: Definitions/logo-mdpi-eps-converted-to.pdf Graphic file (type pdf)
<use Definitions/logo-mdpi-eps-converted-to.pdf>
Package pdftex.def Info: Definitions/logo-mdpi-eps-converted-to.pdf  used on in
put line 176.
(pdftex.def)             Requested size: 42.96877pt x 28.45274pt.
<Definitions/logo-orcid.pdf, id=64, 102.3825pt x 102.3825pt>
File: Definitions/logo-orcid.pdf Graphic file (type pdf)
<use Definitions/logo-orcid.pdf>
Package pdftex.def Info: Definitions/logo-orcid.pdf  used on input line 176.
(pdftex.def)             Requested size: 9.10509pt x 9.10466pt.
File: Definitions/logo-orcid.pdf Graphic file (type pdf)
<use Definitions/logo-orcid.pdf>
Package pdftex.def Info: Definitions/logo-orcid.pdf  used on input line 176.
(pdftex.def)             Requested size: 9.10509pt x 9.10466pt.
File: Definitions/logo-orcid.pdf Graphic file (type pdf)
<use Definitions/logo-orcid.pdf>
Package pdftex.def Info: Definitions/logo-orcid.pdf  used on input line 176.
(pdftex.def)             Requested size: 9.10509pt x 9.10466pt.
File: Definitions/logo-orcid.pdf Graphic file (type pdf)
<use Definitions/logo-orcid.pdf>
Package pdftex.def Info: Definitions/logo-orcid.pdf  used on input line 176.
(pdftex.def)             Requested size: 9.10509pt x 9.10466pt.
File: Definitions/logo-orcid.pdf Graphic file (type pdf)
<use Definitions/logo-orcid.pdf>
Package pdftex.def Info: Definitions/logo-orcid.pdf  used on input line 176.
(pdftex.def)             Requested size: 9.10509pt x 9.10466pt.
File: Definitions/logo-orcid.pdf Graphic file (type pdf)
<use Definitions/logo-orcid.pdf>
Package pdftex.def Info: Definitions/logo-orcid.pdf  used on input line 176.
(pdftex.def)             Requested size: 9.10509pt x 9.10466pt.
File: Definitions/logo-orcid.pdf Graphic file (type pdf)
<use Definitions/logo-orcid.pdf>
Package pdftex.def Info: Definitions/logo-orcid.pdf  used on input line 176.
(pdftex.def)             Requested size: 9.10509pt x 9.10466pt.
LaTeX Font Info:    Font shape `U/msa/m/n' will be
(Font)              scaled to size 8.33606pt on input line 176.
LaTeX Font Info:    Font shape `U/msa/m/n' will be
(Font)              scaled to size 5.21004pt on input line 176.
LaTeX Font Info:    Font shape `U/msb/m/n' will be
(Font)              scaled to size 8.33606pt on input line 176.
LaTeX Font Info:    Font shape `U/msb/m/n' will be
(Font)              scaled to size 5.21004pt on input line 176.
LaTeX Font Info:    Font shape `U/msa/m/n' will be
(Font)              scaled to size 9.37807pt on input line 521.
LaTeX Font Info:    Font shape `U/msa/m/n' will be
(Font)              scaled to size 7.29405pt on input line 521.
LaTeX Font Info:    Font shape `U/msb/m/n' will be
(Font)              scaled to size 9.37807pt on input line 521.
LaTeX Font Info:    Font shape `U/msb/m/n' will be
(Font)              scaled to size 7.29405pt on input line 521.

Package array Warning: Column C is already defined on input line 522.


Package array Warning: Column C is already defined on input line 544.


Package fancyhdr Warning: \headheight is too small (12.0pt): 
(fancyhdr)                Make it at least 20.0pt, for example:
(fancyhdr)                \setlength{\headheight}{20.0pt}.
(fancyhdr)                You might also make \topmargin smaller to compensate:

(fancyhdr)                \addtolength{\topmargin}{-8.0pt}.

[1

{c:/texlive/2023/texmf-var/fonts/map/pdftex/updmap/pdftex.map}{c:/texlive/2023/
texmf-dist/fonts/enc/dvips/base/8r.enc} <./Definitions/logo-updates-eps-convert
ed-to.pdf> <./Definitions/logo-ccby-eps-converted-to.pdf> <./Definitions/ijms-l
ogo-eps-converted-to.pdf> <./Definitions/logo-mdpi-eps-converted-to.pdf> <./Def
initions/logo-orcid.pdf>]

Package array Warning: Column C is already defined on input line 584.

<SFigure 1.png, id=109, 2258.4375pt x 2104.2615pt>
File: SFigure 1.png Graphic file (type png)
<use SFigure 1.png>
Package pdftex.def Info: SFigure 1.png  used on input line 631.
(pdftex.def)             Requested size: 369.88582pt x 344.61949pt.

Package fancyhdr Warning: \headheight is too small (12.0pt): 
(fancyhdr)                Make it at least 18.18001pt, for example:
(fancyhdr)                \setlength{\headheight}{18.18001pt}.
(fancyhdr)                You might also make \topmargin smaller to compensate:

(fancyhdr)                \addtolength{\topmargin}{-6.18001pt}.

[2]
<SFigure 2.png, id=118, 711.25725pt x 920.238pt>
File: SFigure 2.png Graphic file (type png)
<use SFigure 2.png>
Package pdftex.def Info: SFigure 2.png  used on input line 645.
(pdftex.def)             Requested size: 369.88582pt x 478.56865pt.


Package fancyhdr Warning: \headheight is too small (12.0pt): 
(fancyhdr)                Make it at least 18.18001pt, for example:
(fancyhdr)                \setlength{\headheight}{18.18001pt}.
(fancyhdr)                You might also make \topmargin smaller to compensate:

(fancyhdr)                \addtolength{\topmargin}{-6.18001pt}.

[3 <./SFigure 1.png>]
<SFigure 3.png, id=125, 722.7pt x 1041.8925pt>
File: SFigure 3.png Graphic file (type png)
<use SFigure 3.png>
Package pdftex.def Info: SFigure 3.png  used on input line 658.
(pdftex.def)             Requested size: 355.65944pt x 512.74162pt.


Package fancyhdr Warning: \headheight is too small (12.0pt): 
(fancyhdr)                Make it at least 18.18001pt, for example:
(fancyhdr)                \setlength{\headheight}{18.18001pt}.
(fancyhdr)                You might also make \topmargin smaller to compensate:

(fancyhdr)                \addtolength{\topmargin}{-6.18001pt}.

[4 <./SFigure 2.png>]

Package fancyhdr Warning: \headheight is too small (12.0pt): 
(fancyhdr)                Make it at least 18.18001pt, for example:
(fancyhdr)                \setlength{\headheight}{18.18001pt}.
(fancyhdr)                You might also make \topmargin smaller to compensate:

(fancyhdr)                \addtolength{\topmargin}{-6.18001pt}.

[5 <./SFigure 3.png>]
<SFigure 4.png, id=139, 715.92468pt x 382.42876pt>
File: SFigure 4.png Graphic file (type png)
<use SFigure 4.png>
Package pdftex.def Info: SFigure 4.png  used on input line 682.
(pdftex.def)             Requested size: 369.88582pt x 197.58614pt.


Package fancyhdr Warning: \headheight is too small (12.0pt): 
(fancyhdr)                Make it at least 18.18001pt, for example:
(fancyhdr)                \setlength{\headheight}{18.18001pt}.
(fancyhdr)                You might also make \topmargin smaller to compensate:

(fancyhdr)                \addtolength{\topmargin}{-6.18001pt}.

[6 <./SFigure 4.png>] 
enddocument/afterlastpage: lastpage setting LastPage.
(./ijms-3192535-Supplementary Materials.aux)
Package rerunfilecheck Info: File `"ijms-3192535-Supplementary Materials".out' 
has not changed.
(rerunfilecheck)             Checksum: 236A4B8320A5B9DCDBF17B3526547AA4;2189.
 ) 
Here is how much of TeX's memory you used:
 33791 strings out of 476025
 635243 string characters out of 5794014
 1899382 words of memory out of 5000000
 53340 multiletter control sequences out of 15000+600000
 572670 words of font info for 296 fonts, out of 8000000 for 9000
 1141 hyphenation exceptions out of 8191
 123i,12n,120p,4658b,642s stack positions out of 10000i,1000n,20000p,200000b,200000s
<c:/texlive/2023/texmf-dist/fonts/type1/public/amsfonts/cm/cmr10.pfb><c:/texl
ive/2023/texmf-dist/fonts/type1/urw/palatino/uplb8a.pfb><c:/texlive/2023/texmf-
dist/fonts/type1/urw/palatino/uplr8a.pfb><c:/texlive/2023/texmf-dist/fonts/type
1/urw/palatino/uplri8a.pfb>
Output written on "ijms-3192535-Supplementary Materials.pdf" (6 pages, 2828296 
bytes).
PDF statistics:
 176 PDF objects out of 1000 (max. 8388607)
 132 compressed objects within 2 object streams
 25 named destinations out of 1000 (max. 500000)
 101514 words of extra memory for PDF output out of 106986 (max. 10000000)
