# Supplementary material for: Intratumoral Heterogeneity and Metabolic Cross-Feeding in a Three-Dimensional Breast Cancer Culture: An In Silico Perspective
Source: Int J Mol Sci. 2024 Oct 10;25(20):10894. doi: 10.3390/ijms252010894 (PMC11508025; doi:10.3390/ijms252010894)
Supplement: Supplementary file 1 [file ijms-25-10894-s001.zip › ijms-3192535-Supplementary Materials.out]

\BOOKMARK [1][]{section.1}{\376\377\000G\000r\000o\000w\000i\000n\000g\000\040\000M\000e\000d\000i\000u\000m}{}% 1
\BOOKMARK [1][]{section.2}{\376\377\000C\000h\000a\000r\000a\000c\000t\000e\000r\000i\000s\000t\000i\000c\000s\000\040\000o\000f\000\040\000t\000h\000e\000\040\000M\000e\000t\000a\000b\000o\000l\000i\000c\000\040\000R\000e\000c\000o\000n\000s\000t\000r\000u\000c\000t\000i\000o\000n\000s}{}% 2
\BOOKMARK [1][]{section.3}{\376\377\000O\000u\000t\000p\000u\000t\000\040\000F\000i\000l\000e\000s\000\040\000o\000f\000\040\000C\000o\000m\000m\000u\000n\000i\000t\000y\000\040\000S\000i\000m\000u\000l\000a\000t\000i\000o\000n\000\040\000w\000i\000t\000h\000\040\000M\000I\000C\000O\000M}{}% 3
\BOOKMARK [1][]{section.4}{\376\377\000R\000e\000p\000o\000r\000t\000s\000\040\000o\000f\000\040\000Q\000u\000a\000l\000i\000t\000y\000\040\000w\000i\000t\000h\000\040\000M\000E\000M\000O\000T\000E}{}% 4
\BOOKMARK [1][]{section.5}{\376\377\000E\000n\000r\000i\000c\000h\000m\000e\000n\000t\000\040\000o\000f\000\040\000M\000e\000t\000a\000b\000o\000l\000i\000c\000\040\000P\000a\000t\000h\000w\000a\000y\000s\000\040\000w\000i\000t\000h\000\040\000A\000c\000t\000i\000v\000e\000\040\000R\000e\000a\000c\000t\000i\000o\000n\000s}{}% 5
\BOOKMARK [1][]{section.6}{\376\377\000I\000n\000t\000r\000a\000c\000e\000l\000l\000u\000l\000a\000r\000\040\000R\000e\000a\000c\000t\000i\000o\000n\000s\000\040\000w\000i\000t\000h\000\040\000A\000c\000t\000i\000v\000i\000t\000y\000\040\000\050\000R\000e\000a\000c\000t\000i\000o\000n\000\040\000D\000i\000r\000e\000c\000t\000i\000o\000n\000a\000l\000i\000t\000y\000\051}{}% 6
\BOOKMARK [1][]{section.7}{\376\377\000C\000o\000m\000m\000u\000n\000i\000t\000y\000\040\000R\000e\000s\000p\000o\000n\000s\000e\000\040\000t\000o\000\040\000O\000x\000y\000g\000e\000n\000\040\000G\000r\000a\000d\000i\000e\000n\000t\000s}{}% 7
\BOOKMARK [1][]{section.8}{\376\377\000D\000o\000u\000b\000l\000i\000n\000g\000\040\000T\000i\000m\000e\000s}{}% 8
\BOOKMARK [1][]{section.9}{\376\377\000R\000o\000b\000u\000s\000t\000n\000e\000s\000s\000\040\000T\000e\000s\000t\000s}{}% 9
\BOOKMARK [1][]{section.10}{\376\377\000R\000e\000f\000e\000r\000e\000n\000c\000e}{}% 10
